# Supplementary material for: Assessing Outlier Probabilities in Transcriptomics Data When Evaluating a Classifier
Source: Genes (Basel). 2023 Feb 1;14(2):387. doi: 10.3390/genes14020387 (PMC9956321; doi:10.3390/genes14020387)
Supplement: Supplementary file 1 [file genes-14-00387-s001.zip]

Archive with 1 entries (1 files):
- Supplementary_Figures_and_Tables.pptx
